# Supplementary material for: Differences of endogenous polyamines and putative genes associated with paraquat resistance in goosegrass (Eleusine indica L.)
Source: PLoS One. 2019 Dec 26;14(12):e0216513. doi: 10.1371/journal.pone.0216513 (PMC6932794; doi:10.1371/journal.pone.0216513)
Supplement: S1 Data — (XLS) [file pone.0216513.s005.xls]

## Sheet: Relative transcript
Relative transcript levels of putative genes after paraquat treatment.
		Mean	Std. Error		Mean	Std. Error		Mean	Std. Error		Mean	Std. Error
comp30798	S0	0	0.031	comp23747	0	0.016	comp9121	0	0.067	comp34970	0	0.034
	S30	2.817	0.279		0.03	0.016		3.017	0.052		2.399	0.036
	S60	6.028	0.058		0.302	0.013		2.31	0.068		2.269	0.091
	S90	5.454	0.099		0.383	0.016		2.923	0.05		2.344	0.048
	S120	5.444	0.028		0.374	0.015		3.241	0.088		3.619	0.049
	S180	6.168	0.101		0.462	0.019		3.708	0.087		3.864	0.049
	R0	2.413	1.183		-0.241	0.075		-0.318	0.096		3.322	0.082
	R30	1.538	0.034		-0.13	0.078		0.51	0.133		3.199	0.037
	R60	4.053	0.096		-0.16	0.071		0.61	0.035		3.178	0.062	0
	R90	5.7	0.125		0.571	0.064		2.295	0.086		6.869	0.026
	R120	6.221	0.118		0.464	0.036		2.352	0.055		6.158	0.097
	R180	6.266	0.125		0.124	0.099		3.338	0.252		4.886	0.105

## Sheet: Polyamines contents
Polyamine levels in susceptible (S) and resistant (R) goosegrass after a paraquat treatment
Time	PUT(FW:ug/g)	SPM(FW:ug/g)	SPD(FW:ug/g)	TOTAL(FW:ug/g)
S0	1.183±0.001c	0.300±0.005d	1.765±0.02bc	3.248
S30	1.140±0.001e	0.276±0.001d	1.468±0.001f	2.884
S60	1.180±0.004c	0.283±0.007d	5.945±0.07abc	7.408
S90	1.186±0.004c	0.289±0.007d	6.130±0.045ab	7.605
S120	1.235±0.018a	0.276±0.001d	6.699±0.032a	8.211
S180	1.210±0.005b	0.302±0.004d	6.768±0.012a	8.281
R0	1.140±0.001c	0.276±0.001d	2.363±0.516e	3.779
R30	1.181±0.005e	10.457±0.149a	4.186±0.039d	15.824
R60	1.176±0.001c	8.646±0.019c	5.213±0.009c	15.036
R90	1.188±0.005c	0.311±0.005d	6.805±0.033a	8.304
R120	1.175±0.009c	0.276±0.001d	5.122±0.001c	6.573
R180	1.164±0.001c	0.108±0.097b	5.053±0.041c	6.324

## Sheet: Details
Sample1		Sample2		Sample3		Sample4
2kb marker		2kb marker		2kb marker		2kb marker
阴性对照		阴性对照		阴性对照		阴性对照
comp30798-R180		comp23747-R180		comp9121-R180		comp34970-R180
comp30798-R120		comp23747-R120		comp9121-R120		comp34970-R120
comp30798-R90		comp23747-R90		comp9121-R90		comp34970-R90
comp30798-R60		comp23747-R60		comp9121-R60		comp34970-R60
comp30798-R30		comp23747-R30		comp9121-R30		comp34970-R30
comp30798-R0		comp23747-R0		comp9121-R0		comp34970-R0
comp30798-S180		comp23747-S180		comp9121-S180		comp34970-S180
comp30798-S120		comp23747-S120		comp9121-S120		comp34970-S120
comp30798-S90		comp23747-S90		comp9121-S90		comp34970-S90
comp30798-S60		comp23747-S60		comp9121-S60		comp34970-S60
comp30798-S30		comp23747-S30		comp9121-S30		comp34970-S30
comp30798-S0		comp23747-S0		comp9121-S0		comp34970-S0
2KB MARKER : 100,250,500,750,1000,2000bp

## Sheet: Order
	1	1	3	4	5	6	7	8	9	10	11	12
A	comp30798-s0	comp30798-s30	comp30798-s60	comp30798-s90	comp30798-s120	comp30798-s180	comp30798-r0	comp30798-r30	comp30798-r60	comp30798-r90	comp30798-r120	comp30798-r180
B	comp23747-s0	comp23747-s30	comp23747-s60	comp23747-s90	comp23747-s120	comp23747-s180	comp23747-r0	comp23747-r30	comp23747-r60	comp23747-r90	comp23747-r120	comp23747-r180
C	comp-9121-s0	comp9121-s30	comp9121-s60	comp9121-s90	comp9121-s120	comp9121-s180	comp9121-r0	comp9121-r30	comp9121-r60	comp9121-r90	comp9121-r120	comp9121-r180
D	comp34970-s0	comp34970-s30	comp34970-s60	comp34970-s90	comp34970-s120	comp34970-s180	comp34970-r0	comp34970-r30	comp34970-r60	comp34970-r90	comp34970-r120	comp34970-r180
E	actin-s0	compactin-s30	compactin-s60	compactin-s90	compactin-s120	compactin-s180	compactin-r0	compactin-r30	compactin-r60	compactin-r90	compactin-r120	compactin-r180
F	comp30798-CK	comp23747-CK	comp-9121-CK	comp34970-CK	actin-CK
G
H

## Sheet: Total RNA 
Detection for high-quality RNA isolation for each treatment sample.
Sample	S0	S30	S60	S90	S120	S180	R0	R30	R60	R90	R120	R180
A260/A280	2.1	2.1	2.1	2.1	2.1	2	2.1	2.1	2.1	2.1	2.1	2
C (ng/µl)	686.7	706.4	606.2	688.1	660.5	581.7	745.5	814.8	749.4	651	700.1	615.4

## Sheet: Ct value
Ct value
Plate Name: RQ16-03-04-01-R
Detector	Reporter	Start	End	Threshold
comp30798	SYBR	(Auto)	(Auto)	Auto:0.0694121
Well	SampleName	Start	End	Ct
1	B1	5	27	30.7428
6	B2	5	28	31.3358
13	B1	5	28	31.1394
18	B2	5	28	31.3591
25	B1	5	28	31.3029
30	B2	5	28	31.2631
37	B3	5	27	30.2433
38	B3	5	27	30.406
39	B3	5	27	30.0758
40	B4	5	25	28.354
41	B4	5	25	28.7764
42	B4	5	25	28.5267
43	B5	5	26	29.1545
44	B5	5	25	28.7801
45	B5	5	25	29
46	B6	5	30	33.3054
47	B6	5	30	33.5582
48	B6	5	30	33.7246
Plate Name: RQ16-03-04-01-R
Detector	Reporter	Start	End	Threshold
comp23747	SYBR	(Auto)	(Auto)	Auto:0.0546963
Well	SampleName	Start	End	Ct
2	B1	5	27	29.8178
7	B2	5	27	30.0574
14	B1	5	27	30.1391
19	B2	5	27	30.2568
26	B1	5	27	30.0501
31	B2	5	27	30.1578
49	B3	5	27	29.9887
50	B3	5	27	29.696
51	B3	5	27	30.116
52	B4	5	25	28.4021
53	B4	5	26	28.6348
54	B4	5	25	28.3797
55	B5	5	26	28.6139
56	B5	5	26	28.5913
57	B5	5	26	28.8241
58	B6	5	28	31.054
59	B6	5	28	31.0734
60	B6	5	28	30.8823
Plate Name: RQ16-03-04-01-R
Detector	Reporter	Start	End	Threshold
comp9121	SYBR	(Auto)	(Auto)	Auto:0.0568307
Well	SampleName	Start	End	Ct
3	B1	5	26	28.9792
8	B2	5	24	27.4063
15	B1	5	26	28.9537
20	B2	5	25	27.7156
27	B1	5	26	28.7947
32	B2	5	24	27.2703
61	B3	5	26	29.1263
62	B3	5	28	31.5688
63	B3	5	26	29.0078
64	B4	5	24	27.1885
65	B4	5	24	27.1198
66	B4	5	24	26.9131
67	B5	5	24	28
68	B5	5	25	27.9052
69	B5	5	25	27.9871
70	B6	5	27	30.2285
71	B6	5	28	31.0616
72	B6	5	27	30.4325
Plate Name: RQ16-03-04-01-R
Detector	Reporter	Start	End	Threshold
comp34970	SYBR	(Auto)	(Auto)	Auto:0.0535126
Well	SampleName	Start	End	Ct
4	B1	5	23	25.5776
9	B2	5	21	23.8514
16	B1	5	23	25.6591
21	B2	5	21	23.7689
28	B1	5	23	25.5834
33	B2	5	21	23.7424
73	B3	5	22	24.8903
74	B3	5	22	24.7544
75	B3	5	22	24.6831
76	B4	5	20	23.0946
77	B4	5	20	23.1315
78	B4	5	20	23.0964
79	B5	5	21	23.9875
80	B5	5	21	24.0378
81	B5	5	21	24.2634
82	B6	5	23	25.8099
83	B6	5	23	26
84	B6	5	23	26.1583
Plate Name: RQ16-03-04-01-R
Detector	Reporter	Start	End	Threshold
actin	SYBR	(Auto)	(Auto)	Auto:0.0660863
Well	SampleName	Start	End	Ct
5	B1	5	19	22.6925
10	B2	5	19	22.1281
17	B1	5	19	22.8531
22	B2	5	19	22.0836
29	B1	5	19	22.5877
34	B2	5	19	22.0699
85	B3	5	21	24.128
86	B3	5	21	24.1546
87	B3	5	21	24.109
88	B4	5	20	23.5212
89	B4	5	20	23.5
90	B4	5	20	23.4448
91	B5	5	21	24.3712
92	B5	5	21	24.4099
93	B5	5	21	24.5263
94	B6	5	26	29
95	B6	5	26	29.0058
96	B6	5	26	29.0884
Plate Name: RQ16-03-04-01-R
Detector	Reporter	Start	End	Threshold
TS	SYBR	(Auto)	(Auto)	Auto:0.2
Well	SampleName	Start	End	Ct
11	unknown	5	35
12	unknown	1	3
23	unknown	5	37
24	unknown	5	14
35	unknown	7	34	39.5602
36	unknown	1	3	6.9967
Plate Name: RQ16-03-08-01-S
Detector	Reporter	Start	End	Threshold
comp30798	SYBR	(Auto)	(Auto)	Auto:0.0694121
Well	SampleName	Start	End	Ct
1	A1	5	28	31.0305
6	A2	5	25	28.7714
13	A1	5	27	32.2059
18	A2	5	26	29.5028
25	A1	5	28	31.0532
30	A2	5	26	29.6803
37	A3	5	21	24.9771
38	A3	5	22	25.108
39	A3	5	22	25.1514
40	A4	5	24	27.6848
41	A4	5	25	28.024
42	A4	5	24	27.809
43	A5	5	24	27.9997
44	A5	5	25	28.0471
45	A5	5	25	28.0541
46	A6	5	23	26.8911
47	A6	5	24	27.1364
48	A6	5	23	26.8311
Plate Name: RQ16-03-08-01-S
Detector	Reporter	Start	End	Threshold
comp23747	SYBR	(Auto)	(Auto)	Auto:0.0546963
Well	SampleName	Start	End	Ct
2	A1	5	26	29.3446
7	A2	5	27	30.3266
14	A1	5	27	29.7724
19	A2	5	28	30.5255
26	A1	5	27	29.6663
31	A2	5	27	30.0988
49	A3	5	24	26.8805
50	A3	5	24	26.7387
51	A3	5	24	26.6517
52	A4	5	25	27.8126
53	A4	5	25	28.2167
54	A4	5	25	28
55	A5	5	24	27.4834
56	A5	5	25	27.6873
57	A5	5	25	27.6188
58	A6	5	22	25.4137
59	A6	5	22	25.5156
60	A6	5	22	25.3048
Plate Name: RQ16-03-08-01-S
Detector	Reporter	Start	End	Threshold
comp9121	SYBR	(Auto)	(Auto)	Auto:0.0568307
Well	SampleName	Start	End	Ct
3	A1	5	23	26.0584
8	A2	5	21	24.1373
15	A1	5	23	26.1484
20	A2	5	21	24.2767
27	A1	5	23	26.2685
32	A2	5	21	24.2899
61	A3	5	21	24.5882
62	A3	5	22	24.7881
63	A3	5	22	24.7636
64	A4	5	22	25.1385
65	A4	5	22	25.1346
66	A4	5	22	24.9872
67	A5	5	22	25.4686
68	A5	5	22	25.1875
69	A5	5	22	25.4035
70	A6	5	21	24.4725
71	A6	5	22	24.6846
72	A6	5	21	24.4309
Plate Name: RQ16-03-08-01-S
Detector	Reporter	Start	End	Threshold
comp34970	SYBR	(Auto)	(Auto)	Auto:0.0535126
Well	SampleName	Start	End	Ct
4	A1	5	21	24.1086
9	A2	5	20	22.8501
16	A1	5	21	24.1197
21	A2	5	20	22.7599
28	A1	5	21	24.0595
33	A2	5	20	22.7608
73	A3	5	18	21.5242
74	A3	5	19	21.7356
75	A3	5	19	21.8175
76	A4	5	19	21.7962
77	A4	5	19	21.6748
78	A4	5	19	21.6364
79	A5	5	19	21.8714
80	A5	5	19	21.8672
81	A5	5	19	22.0003
82	A6	5	18	21.274
83	A6	5	18	21.2888
84	A6	5	18	21.3719
Plate Name: RQ16-03-08-01-S
Detector	Reporter	Start	End	Threshold
actin	SYBR	(Auto)	(Auto)	Auto:0.0660863
Well	SampleName	Start	End	Ct
5	A1	5	17	20.2307
10	A2	5	18	21.3962
17	A1	5	17	20.3305
22	A2	5	18	21.3835
29	A1	5	17	20.2728
34	A2	5	18	21.3333
85	A3	5	18	21.0945
86	A3	5	18	21.1832
87	A3	5	18	21.1497
88	A4	5	19	22.1265
89	A4	5	19	22.1241
90	A4	5	19	22.1361
91	A5	5	19	22.7382
92	A5	5	19	22.67
93	A5	5	19	22.7334
94	A6	5	19	22.2954
95	A6	5	19	22.3481
96	A6	5	19	22.4278
Plate Name: RQ16-03-08-01-S
Detector	Reporter	Start	End	Threshold
TS	SYBR	(Auto)	(Auto)	Auto:0.2
Well	SampleName	Start	End	Ct
11	unknown	5	13	19.4264
12	unknown	1	3
23	unknown	1	3
24	unknown	1	3	13.56
35	unknown	5	16
36	unknown	3	8

## Sheet: HPLC wave peak
HPLC wave peak diagram of polyamine contents in susceptible (S) and resistant (R) goosegrass after paraquat treatment
Time	PUT wave peak value	DAH Standard	PUT Radio	SPD wave peak value	SPD Radio	SPM wave peak value	SPM Radio		Time	PUT	PUT Relative level	SPD	SPD Relative level	SPM	SPD Relative level
S0（CK)	21615	6085837	0.00355169	25188	0.00413879	15806951	2.59733		S0	0.00355169	0.620599	0.00413879	1.39919	2.59733	0.987876
	52298	5942117	0.00880124	11232	0.00189024	15636764	2.63151		S0	0.00880124	1.53787	0.00189024	0.639025	2.63151	1.00088
	30268	6285434	0.00481558	17891	0.00284642	16574313	2.63694		S0	0.00481558	0.841443	0.00284642	0.962279	2.63694	1.00294
			0.00572284		0.00295848		2.62193		S30	0	0	0	0	0	0
S30	0	5715044	0	0	0	0	0		S30	0	0	0	0	0	0
	0	4813439	0	0	0	0	0		S30	0	0	0	0	0	0
	0	6514772	0	0	0	0	0		S60	0.00441683	0.772172	0.00250547	0.847014	2.82001	1.07555
			0						S60	0.00536529	0.937989	0	0	2.68739	1.02497
S60	19307	4371239	0.00441683	10952	0.00250547	12326951	2.82001		S60	0.00601519	1.05161	0	0	2.68885	1.02552
	24591	4583346	0.00536529	0	0	12317241	2.68739		S90	0.00546922	0.956157	0.00167897	0.567603	2.81688	1.07435
	27944	4645572	0.00601519	0	0	12491254	2.68885		S90	0.00561281	0.981261	0	0	2.89934	1.1058
			0.00526577		0.000835156		2.73209		S90	0.00729399	1.27517	0.00284529	0.961895	2.81826	1.07488
S90	33829	6185346	0.00546922	10385	0.00167897	17423361	2.81688		S120	0.0173873	3.03974	0	0	3.04835	1.16264
	34254	6102821	0.00561281	0	0	17694130	2.89934		S120	0.0108782	1.90178	0	0	3.29102	1.25519
	46664	6397600	0.00729399	18203	0.00284529	18030074	2.81826		S120	0.00971966	1.69924	0	0	3.23647	1.23439
			0.00612534		0.00150808		2.84482		S180	0.00826649	1.44519	0.00224813	0.760018	3.24724	1.23849
S120	63004	3623566	0.0173873	0	0	11045907	3.04835		S180	0.0104478	1.82654	0.00401433	1.35711	3.22126	1.22858
	54438	5004324	0.0108782	0	0	16469334	3.29102		S180	0.00935716	1.63587	0.00313123	1.05856	3.23425	1.23354
	50793	5225800	0.00971966	0	0	16913154	3.23647		R0	0	0	0	0	0	0
			0.0126617				3.19195		R0	0	0	0	0	1.09154	0.416312
S180	47103	5698064	0.00826649	12810	0.00224813	18503000	3.24724		R0	0	0	0	0	0.54577	0.208156
	61037	5842072	0.0104478	23452	0.00401433	18818831	3.22126		R30	0.00544022	0.951088	1.28173	433.309	1.70544	0.650453
			0.00935716		0.00313123		3.23425		R30	0.00434402	0.759443	1.22377	413.715	1.62845	0.621088
R0	0	12836	0	0	0	0	0		R30	0.00655881	1.14664	1.23077	416.083	1.64198	0.626249
	0	13699	0	0	0	14953	1.09154		R60	0.005102	0.891958	1.01974	344.741	2.27544	0.867851
							0.54577		R60	0.00457159	0.799229	1.02799	347.53	2.29531	0.875428
									R60	0.0048368	0.845594	1.02387	346.136	2.28538	0.871639
R30	26149	4806603	0.00544022	6160764	1.28173	8197380	1.70544		R90	0.00763109	1.33411	0	0	3.29215	1.25562
	21939	5050396	0.00434402	6180523	1.22377	8224316	1.62845		R90	0.00516019	0.90213	0.00854573	2.88902	3.22144	1.22865
	34709	5291970	0.00655881	6513212	1.23077	8689316	1.64198		R90	0.00639564	1.11812	0.00427287	1.44451	3.2568	1.24214
			0.00544768		1.24542		1.65862		R120	0.006081	1.06311	0	0	2.78964	1.06397
R60	37009	7253823	0.005102	7397042	1.01974	16505666	2.27544		R120	0.002221	0.388287	0	0	1.20607	0.459994
	33861	7406831	0.00457159	7614181	1.02799	17000973	2.29531		R120	0.005478	0.957692	0	0	2.69358	1.02733
			0.0048368		1.02387		2.28538		R180	0.00465317	0.813492	0	0	2.23051	0.850714
							2.28538		R180	0.00449006	0.784976	0	0	2.14421	0.817797
R90	45105	5910686	0.00763109	0	0	19458879	3.29215		R180	0.00551276	0.963769	0	0	2.18736	0.834255
	36120	6999749	0.00516019	59818	0.00854573	22549290	3.22144
							3.2568
R120	34924	5743208	0.00608092	0	0	16021499	2.78964
	13358	6014626	0.00222092	0	0	7254065	1.20607
	29771	5434731	0.00547792	0	0	14638871	2.69358
			0.00459325
R180	18755	5622079	0.00333595	0	0	12540108	2.23051
	17425	5803082	0.00300271	0	0	12443006	2.14421
			0.00316933		0		2.18736
